# Supplementary material for: Real-world disproportionality analysis of sleep disturbances associated with antiseizure medications in epilepsy: a pharmacovigilance study
Source: Front Pharmacol. 2025 Dec 12;16:1740747. doi: 10.3389/fphar.2025.1740747 (PMC12741064; doi:10.3389/fphar.2025.1740747)
Supplement: Supplementary file 1 [file Table2.xlsx]

## Sheet: Sheet1
Antipsychotics	Opioids	Non-Steroidal Anti-Inflammatory Drugs	Muscle relaxant	Antihypertensive drugs	Lipid-lowering drug	Corticosteroids	Antibiotics	Stimulants
Aripiprazole	Fentanyl	Ibuprofen	Cyclobenzaprine	Lisinopril	Atorvastatin	Prednisone	Levofloxacin	Methylphenidate
Zolpidem	Hydrocodone	Naproxen	Tizanidine	Losartan	Simvastatin	Prednisolone	Ofloxacin, (S)-Isomer	Amphetamine
Lorazepam	Hydromorphone	Celecoxib	Baclofen	Valsartan	Rosuvastatin	Dehydrocortisone	Quixin	Tsentedrin
Duloxetine	Morphine	Diclofenac	Carisoprodol	Candesartan	Pravastatin	delta-Cortisone	Levaquin	Centedrin
Bupropion	Oxycodone	alpha-Methyl-4-(2-methylpropyl)benzeneacetic Acid	Flexeril	Metoprolol	(3R,5R)-7-(2-(4-Fluorophenyl)-5-isopropyl-3-phenyl-4-(phenylcarbamoyl)-1H-pyrrol-1-yl)-3,5-dihydroxyheptanoic acid	Cortancyl	Levofloxacin Anhydrous	Phenidylate
Venlafaxine	Acetaminophen	Benzeneacetic Acid, alpha-methyl-4-(2-methylpropyl)- trimethylsilyl ester	Lisseril	Atenolol	Lipitor	Panafcort	Anhydrous, Levofloxacin	Ritalin
Escitalopram	Tramadol	Ibuprofen-Zinc	cyclobenzaprine hydrochloride	Bisoprolol	Atorvastatin Calcium	Deltasone		Ritaline
Fluoxetine	Methadone	Ibuprofen Zinc	5-chloro-4-(2-imidazolin-2-yl-amino)-2,1,3-benzothiadiazole	Propranolol	Atorvastatin, Calcium Salt	Encortone		Methylphenidate Hydrochloride
Lithium	Phentanyl	Brufen	Sirdalud	Diltiazem	Liptonorm	Enkortolon		Ritalin-SR
Mirtazapine	Fentanest	Motrin	tizanidine hydrochloride	Clonidine	Atorvastatin Calcium Hydrate	Kortancyl		Ritalin SR
Olanzapine	Fentanyl Citrate	Ibumetin	tizanidine monohydrochloride	Lysinopril	CI 981	Liquid Pred		Metadate
Paroxetine	R-4263	Nuprin	Zanaflex	Zestril	CI-981	Meticorten		Equasym
Quetiapine	R 4263	Trauma-Dolgit Gel	GABA, Chlorophenyl	Lisinopril Maleate (1:1)	Atorvastatin Calcium Trihydrate	Ultracorten		Daytrana
Risperidone	Fentora	Trauma Dolgit Gel	beta-(p-Chlorophenyl)-gamma-aminobutyric Acid	Prinivil	Zocor	Apo-Prednisone		Concerta
Sertraline	Duragesic	Ibuprofen, Sodium Salt	PCP-GABA	MK-521	MK-733	Cortan		Desoxynorephedrin
Trazodone	Durogesic	Ibuprofen, (S)-Isomer	beta-(Aminomethyl)-4-chlorobenzenepropanoic Acid	2-Butyl-4-chloro-1-((2'-(1H-etrazol-5-yl) (1,1'-biphenyl)-4-yl)methyl)-1H-imidazole-5-methanol	MK733	Cutason		Phenamine
Amitriptyline	Transmucosal Oral Fentanyl Citrate	Ibuprofen, (+-)-Isomer	Lioresal	DuP753	Synvinolin	Dacortin		Amfetamine
Clozapine	Dihydrocodeinone	Ibuprofen, Calcium Salt	Liorésal	DuP 753	Rosuvastatin Calcium	Decortisyl		l-Amphetamine
Haloperidol	Hydrocodon	Ibuprofen, Magnesium Salt	Ba-34,647	MK-954	Calcium, Rosuvastatin	Orasone		l Amphetamine
Alprazolam	Hydrocon	Ibuprofen, Aluminum Salt	Ba34,647	MK 954	ZD4522	Panasol		Levoamphetamine
Diazepam	Hydrocodone Bitartrate	Ibuprofen, Copper (2+) Salt	CIBA-34,647-BA	MK954	ZD 4522	Predni Tablinen		levo-Amphetamine
Temazepam	Hydrocodeinonebitartrate	Ibuprofen, Zinc Salt	CIBA34,647BA	Losartan Potassium	Crestor	Prednidib		levo Amphetamine
Zopiclone	Hydrocodone Tartrate (1:1), Hydrate (2:5)	Ibuprofen, Potassium Salt	Ba-34647	Potassium, Losartan	Eptastatin	Predniment		Amphetamine Sulfate
OPC 14597	Codinovo	Advil	Ba34647	Losartan Monopotassium Salt	SQ-31000	Prednison Acsis		Sulfate, Amphetamine
OPC-14597	Dicodid	Methoxypropiocin	Nu-Baclo	Monopotassium Salt, Losartan	SQ31000	Acsis, Prednison		Amphetamine Sulfate (2:1)
Abilify	Hycodan	Anaprox	NuBaclo	Salt, Losartan Monopotassium	SQ 31000	Prednison Galen		Fenamine
Ambien	Hycon	Synflex	Nu Baclo	Cozaar	SQ-31,000	Prednison Hexal		Mydrial
Zolpidem Tartrate	Robidone	Proxen	PMS-Baclofen	N-valeryl-N-((2'-(1H-tetrazol-5-yl)biphenyl-4-yl)methyl)valine	SQ 31,000	Rectodelt		Thyramine
Zolpidem Hemitartrate	Dihydromorphinone	Aleve	PMSBaclofen	Diovan	SQ31,000	Sone		Centramina
Amsic	Hydromorphon	Naproxen Sodium	PMS Baclofen	Kalpress	Pravastatin tert-Octylamine Salt	Sterapred
Bikalm	Dilaudid	Sodium, Naproxen	Lebic	Miten	Pravastatin tert Octylamine Salt	Winpred
Dalparan	Hydromorphone Hydrochloride	Sodium Naproxenate	Gen-Baclofen	Nisis	Pravastatin Sodium	Di-Adreson-F
Stilnoct	Laudacon	Naproxenate, Sodium	GenBaclofen	Provas	Pravastatin Sodium Salt	DiAdresonF
Stilnox	Palladone	Naprosin	Gen Baclofen	Vals	Sodium Salt, Pravastatin	Di Adreson F
Zodormdura	Morphia	Naprosyn	Genpharm	CGP 48933	Pravastatin, (6 beta)-Isomer	Predate
Zoldem	Morphine Chloride	4-(5-(4-methylphenyl)-3-(trifluoromethyl)-1H-pyrazol-1-yl)benzenesulfonamide	Clofen	48933, CGP	Pravastatin Monosodium Salt, (6 beta)-Isomer	Predonine
Zolirin	Chloride, Morphine	Celebrex	Baclospas	Tareg	CS-514
Zolpi-Lich	Morphine Sulfate	SC 58635	Baclofène-Irex	2-ethoxy-1-((2'-(1H-tetrazol-5-yl)(1,1'-biphenyl)-4-yl)methyl)-1H-benzimidazole-7-carboxylic acid	CS514
Zolpi Lich	Sulfate, Morphine	SC-58635	BaclofèneIrex	2-ethoxy-7-carboxy-1-(2'-(1H-tetrazol-5-yl)biphenyl-4-yl)methylbenzimidazole	CS 514
Zolpinox	Morphine Sulfate (2:1), Pentahydrate	SC58635	Baclofène Irex	CV 11974	Pravachol
Zolpidem 1A Pharma	Morphine Sulfate (2:1), Anhydrous	Dichlofenal	Atrofen	CV-11974	Pravacol
Zolpidem AbZ	SDZ 202-250	Diclophenac	Apo-Baclofen	CV11974	Pravasin
SL 80.0750	SDZ 202250	Dicrofenac	ApoBaclofen	Betaloc	Selektine
SL-800750-23-N	SDZ 202 250	Voltarol	Apo Baclofen	Betaloc-Astra	Lipostat
SL 800750 23 N	SDZ202-250	Diclofenac Potassium	Baclofen AWD	Betaloc Astra	Elisor
Zolpimist	SDZ202250	Diclofenac Sodium	AWD, Baclofen	Spesicor	RMS-431
Ativan	SDZ202 250	Sodium Diclofenac	Carisoprodate	Spesikor	RMS431
Témesta	Oramorph SR	Diclofenac, Sodium	Isobamate	H 93-26	RMS 431
Orfidal Wyeth	MS Contin	Voltaren	Isomeprobamate	H 9326	Apo-Pravastatin
Wyeth, Orfidal	Contin, MS	Feloran	Isopropylmeprobamate	H 93 26	Apo Pravastatin
Temesta	Duramorph	GP-45,840	Soprodol	CGP-2175	Bristacol
WY-4036	Dihydrohydroxycodeinone	GP 45,840	Carisoma	CGP2175	Prareduct
WY4036	Dihydrone	GP45,840	Somalgit	CGP 2175	Mevalotin
WY 4036	Oxycodeinon	Novapirina	Soma	Metoprolol Tartrate	Lin-Pravastatin
Apo-Lorazepam	Oxycone	Orthofen	Vanadom	Lopressor	Lin Pravastatin
Apo Lorazepam	Theocodin	Orthophen	Mio Relax	Betalok	Lipemol
Donix	Oxycodone Hydrochloride	Ortofen		Beloc-Duriles	Liplat
Duralozam	Eucodal	Diclonate P		Beloc Duriles	Vasten
Durazolam	Oxiconum	SR-38		Metoprolol Succinate	Nu-Pravastatin
Idalprem	Pancodine	SR38		Metoprolol CR-XL	Nu Pravastatin
Laubeel	Oxycontin	SR 38		Metoprolol CR XL
Lorazep Von Ct	Dinarkon			Toprol-XL
Von Ct, Lorazep	N-Acetyl-p-aminophenol			Toprol XL
Lorazepam Medical	Acetamidophenol			Seloken
Medical, Lorazepam	Acetominophen			Toprol
Lorazepam-Neuraxpharm	APAP			Tenormine
Lorazepam Neuraxpharm	p-Acetamidophenol			Tenormin
Lorazepam-Ratiopharm	p-Hydroxyacetanilide			ICI-66082
Lorazepam Ratiopharm	Paracetamol			ICI66082
Novo-Lorazem	Hydroxyacetanilide			ICI 66082
Novo Lorazem	N-(4-Hydroxyphenyl)acetanilide			Concor
Nu-Loraz	Algotropyl			Bisoprolol Fumarate
Nu Loraz	Acamol			Fumarate, Bisoprolol
Sedicepan	Anacin-3			Bisoprolol, (+-)-Isomer
Sinestron	Anacin3			Bisoprolol Fumarate (1:1) Salt, (+-)-Isomer
Somagerol	Anacin 3			Bisoprolol Fumarate (2:1) Salt, (+-)-Isomer
Tolid	Datril			Bisoprolol, Fumarate (1:1) Salt
Duloxetine Hydrochloride	Panadol			Bisoprolol, Fumarate (2:1) Salt
Hydrochloride, Duloxetine	Tylenol			Bisoprolol Hydrochloride
Duloxetine HCl	Acetaco			Hydrochloride, Bisoprolol
HCl, Duloxetine	Acephen			Bisoprolol Methanesulfonate Salt
N-methyl-3-(1-naphthalenyloxy)-2-thiophenepropanamine	K-315			EMD-33512
N-methyl-3-(1-naphthalenyloxy)-3-(2-thiophene)propanamide	K315			EMD33512
LY 227942	K 315			EMD 33512
LY-227942	Zamudol			CL-297939
LY227942	Adolonta			CL297939
LY 248686	Contramal			CL 297939
LY-248686	Amadol			Propanolol
LY248686	Tramadol Asta Medica			Rexigen
Duloxetine Ethanedioate (1:1), (+-)-isomer - T353987	Biodalgic			AY-20694
Cymbalta	Jutadol			AY20694
Duloxetine, (+)-isomer	MTW-Tramadol			AY 20694
(+-)-1-(3-Chlorophenyl)-2-((1,1-dimethylethyl)amino)-1-propanone	MTWTramadol			Propranolol Hydrochloride
Amfebutamone	MTW Tramadol			Hydrochloride, Propranolol
Bupropion Hydrochloride	Nobligan			Inderal
Zyban (Anti-Smoking)	Prontofort			Avlocardyl
Zyban (Bupropion)	Theradol			Obsidan
Bupropion Hydrochloride, (+-)-Isomer	Takadol			Obzidan
Bupropion, (+-)-Isomer	Tiral			Dociton
Wellbutrin	Tramadol Lindo			Betadren
Quomen	Topalgic			Dexpropranolol
Zyntabac	Tradol			Anaprilin
Venlafaxine Hydrochloride	Tradol-Puren			Anapriline
Hydrochloride, Venlafaxine	TradolPuren			Norvasc
1-(2-(dimethylamino)-1-(4-methoxyphenyl)ethyl)cyclohexanol HCl	Tradol Puren			Amlor
Cyclohexanol, 1-(2-(dimethylamino)-1-(4-methoxyphenyl)ethyl)-, hydrochloride	Tradonal			Istin
Effexor	Tralgiol			Amlodipine, (+-)-Isomer
Efexor	Trama AbZ			Amlodipine, (R)-Isomer
Trevilor	Trama KD			Amlodipine, (+-)-Isomer, Maleate (1:1)
Vandral	Trama-Dorsch			Amlodipine, (S)-Isomer, Maleate (1:1)
Wy 45030	TramaDorsch			Amlodipine Maleate
Wy-45,030	Trama Dorsch			Amlodipine Maleate (1:1)
Wy 45,030	Biokanol			Amlodipine Besylate
Wy45,030	Tramabeta			Astudal
Wy-45030	Tramadoc			Amlodis
Wy45030	Tramadol PB			Diltiazem Malate
Dobupal	Ranitidin 1A Pharma			Dilzem
Sila-Venlafaxine	Trama 1A Pharma			Aldizem
Sila Venlafaxine	Tramadol acis			Cardil
Lexapro	Tramadol AL			Cardizem
Escitalopram Oxalate	Tramadol Basics			Dilren
N-Methyl-gamma-(4-(trifluoromethyl)phenoxy)benzenepropanamine	Zydol			Diltiazem Hydrochloride
Fluoxetin	Ultram			Tiazac
Prozac	Tramagetic			CRD-401
Lilly-110140	Tramadura			CRD401
Lilly110140	Tramex			CRD 401
Lilly 110140	Tramagit			Dilacor
Fluoxetine Hydrochloride	Tramake			Klofenil
Sarafem	Tramadolor			Clofenil
Lithium-7	Tramundin			ST-155
Lithium 7	Trasedal			ST155
6-Azamianserin	Xymel 50			ST 155
6 Azamianserin	Zumalgic			M-5041T
Remeron	Zytram			M5041T
Zispin	Tramadol Bayvit			M 5041T
Norset	Tramadol Bexal			Clonidine Hydrochloride
Remergil	Tramadol Cinfa			Hydrochloride, Clonidine
ORG 3770	Tramadol Edigen			Clonidine Monohydrochloride
ORG-3770	Tramadol Heumann			Monohydrochloride, Clonidine
ORG3770	Tramadol Kern			Klofelin
Rexer	Tramadol Lichtenstein			Clofelin
Esmirtazapine	Tramadol Mabo			Clopheline
(S)-Mirtazapine	Tramadol Normon			Isoglaucon
Org 50081	Tramadin			Hemiton
(N-Methyl-11C)mirtazapine	Tramadol Ratiopharm			Gemiton
2-Methyl-4-(4-methyl-1-piperazinyl)-10H-thieno(2,3-b)(1,5)benzodiazepine	Tramadol-ratiopharm			Dixarit
LY 170053	Tramadolratiopharm			Chlophazolin
LY-170052	Tramadol Stada			Catapres
LY170052	Tramadol-Dolgit			Catapressan
LY 170052	TramadolDolgit			Catapresan
Zyprexa	Tramadol Dolgit			Clonidine Monohydrobromide
Olanzapine Pamoate	Tramadol-Hameln			Monohydrobromide, Clonidine
Zolafren	TramadolHameln			Clonidine Dihydrochloride
Paxil	Tramadol Hameln			Dihydrochloride, Clonidine
Seroxat	Tramadol Hydrochloride			Furosemide
Paroxetine, cis-(+)-Isomer	Phenadone			Hydrochlorothiazide
Paroxetine, cis-(-)-Isomer	Physeptone			Spironolactone
Paroxetine, trans-(+)-Isomer	Phymet			Frusemid
Paroxetine Maleate	Dolophine			Fursemide
Paroxetine Acetate	Amidone			Frusemide
Paroxetine Hydrochloride	Methadone Hydrochloride			Lasix
BRL-29060	Hydrochloride, Methadone			Furosemide Monosodium Salt
BRL29060	Biodone			Fusid
BRL 29060	Metadol			Furantral
Aropax	Metasedin			Furanthril
FG-7051	Methaddict			Errolon
FG7051	Methadose			Dihydrochlorothiazide
FG 7051	Methex			HCTZ
Paroxetine Hydrochloride Anhydrous	Pinadone			Sectrazide
Paroxetine Hydrochloride Hemihydrate	Symoron			Oretic
Paroxetine Hydrochloride, Hemihydrate	N-Methylmorphine			HydroDIURIL
Quetiapine Fumarate				Esidrix
Ethanol, 2-(2-(4-dibenzo(b,f)(1,4)thiazepin-11-yl-1-piperazinyl)ethoxy)-, (E)-2-butenedioate (2:1) (salt)				Esidrex
ICI 204,636				Verospirone
ICI 204636				Spirolactone
ICI-204636				Veroshpiron
ICI204636				Aldactone
Seroquel				Aldactone A
2-(2-(4-dibenzo(b,f)(1,4)thiazepine-11-yl-1-piperazinyl)ethoxy)ethanol				SC-9420
R-64,766				SC9420
R 64,766				SC 9420
R64,766				Spirolang
R-64766				Aquareduct
R64766				Duraspiron
R 64766				Espironolactona Alter
Risperidal				Espironolactona Mundogen
Risperdal Consta				Flumach
Consta, Risperdal				Frumikal
Zoloft				Jenaspiron
Altruline				Novo-Spiroton
Lustral				NovoSpiroton
Sertraline Hydrochloride				Novo Spiroton
Hydrochloride, Sertraline				Practon
Sertraline Hydrochloride (1S-cis)-Isomer				Spiractin
Apo-Sertraline				Spiro L.U.T.
Apo Sertraline				Spiro Von Ct
Aremis				Ct, Spiro Von
Besitran				Von Ct, Spiro
Gen-Sertraline				Spirobeta
Gen Sertraline				Spirogamma
Gladem				Spironone
Novo-Sertraline				Spirospare
Novo Sertraline				Verospiron
ratio-Sertraline				Spirono-Isis
ratio Sertraline				Spirono Isis
Rhoxal-sertraline
Rhoxal sertraline
Sealdin
Tradozone
Trazodone Hydrochloride
AF-1161
AF1161
AF 1161
Molipaxin
Apo-Trazodone
Apo Trazodone
Deprax
Desyrel
Gen-Trazodone
Gen Trazodone
Novo-Trazodone
Novo Trazodone
Nu-Trazodone
Nu Trazodone
PMS-Trazodone
PMS Trazodone
Ratio-Trazodone
RatioTrazodone
Ratio Trazodone
Thombran
Trazodon Hexal
Trazodon-Neuraxpharm
TrazodonNeuraxpharm
Trazodon Neuraxpharm
Trittico
Trazon
Lentizol
Saroten
Tryptizol
Tryptanol
Elavil
Amitriptyline Hydrochloride
Laroxyl
Damilen
Sarotex
Tryptine
Syneudon
Triptafen
Novoprotect
Amineurin
Amitrip
Amitrol
Anapsique
Apo-Amitriptyline
Apo Amitriptyline
Domical
Amitriptylin Beta
Amitriptylin Desitin
Desitin, Amitriptylin
Amitriptylin RPh
RPh, Amitriptylin
Amitriptylin-Neuraxpharm
Amitriptylin Neuraxpharm
Endep
Leponex
Clozaril
Haldol
Alprazolan
Xanax
U-31,889
U31,889
D-65MT
D65MT
Alprox
Apo-Alpraz
Apo Alpraz
Cassadan
Kalma
Novo-Alprazol
Novo Alprazol
Nu-Alpraz
Nu Alpraz
Ralozam
Esparon
Tafil
Trankimazin
7-Chloro-1,3-dihydro-1-methyl-5-phenyl-2H-1,4-benzodiazepin-2-one
Sibazon
Valium
Diazemuls
Stesolid
Apaurin
Faustan
Relanium
Seduxen
3-Hydroxydiazepam
3 Hydroxydiazepam
Hydroxydiazepam
Methyloxazepam
Oxydiazepam
Euhypnos
Levanxol
Signopam
SaH 47-603
SaH 47603
SaH 47 603
Ro-5-5345
Ro55345
Ro 5 5345
WY-3917
WY3917
WY 3917
Apo-Temazepam
Apo Temazepam
Dasuen
Gen-Temazepam
Gen Temazepam
Normison
Nocturne
Temtabs
Norkotral Tema
Tema, Norkotral
Normitab
Nortem
Novo-Temazepam
Novo Temazepam
Nu-Temazepam
Nu Temazepam
PMS-Temazepam
PMS Temazepam
Pronervon T
Remestan
Restoril
Temazep Von Ct
Von Ct, Temazep
Temaze
Tenox
Planum
6-(5-chloro-2-pyridyl)-6,7-dihydro- 7-oxo-5H-pyrrolo(3,4-b)pyrazin-5-yl 4-methyl-1- piperazinecarboxylate
RP 27 267
Nu-Zopiclone
Optidorm
ratio-Zopiclone
Zopiclon-ratiopharm
Siaten
Rhovane
Somnosan
Zileze
Zimoclone
Zopitan
Zop
Zorclone
Zopi-Puren
Zopicalma
Zopicalm
zopiclodura
Zopiclon AbZ
Zopiclon AL
Zopiclon AZU
Zopiclon beta
Zopiclon Stada
Zopiclon TAD
zopiclon von ct
Zopiclon-neuraxpharm
Imovane
Limovan
Ximovan
Zimovane
Zopiclon-TEVA
