# Supplementary material for: Real-world disproportionality analysis of sleep disturbances associated with antiseizure medications in epilepsy: a pharmacovigilance study
Source: Front Pharmacol. 2025 Dec 12;16:1740747. doi: 10.3389/fphar.2025.1740747 (PMC12741064; doi:10.3389/fphar.2025.1740747)
Supplement: Supplementary file 2 [file Table3.xlsx]

## Sheet: eslicarbazepine
PT	a	ROR	RORL	RORU
INSOMNIA	21	1.29	0.84	1.99
INITIAL INSOMNIA	2	2.84	0.7	11.53
PARASOMNIA	1	20.09	2.42	166.93
SLEEP DISORDER	10	1.95	1.04	3.65
SOMNAMBULISM	1	2.56	0.35	18.59
NIGHTMARE	5	2.9	1.19	7.04
MIDDLE INSOMNIA	3	2.15	0.69	6.75
HYPERSOMNIA	10	2.47	1.32	4.63
ABNORMAL DREAMS	3	3.17	1.01	9.99
POOR QUALITY SLEEP	4	2.69	1	7.26

## Sheet: vigabatrin
PT	a	ROR	RORL	RORU
INSOMNIA	69	2.11	1.66	2.68
SLEEP DISORDER	17	1.55	0.96	2.52
SOMNAMBULISM	2	2.48	0.6	10.18
SLEEP TERROR	2	3.37	0.81	13.96
SLEEP TALKING	1	3.86	0.51	29.05
MIDDLE INSOMNIA	5	1.78	0.73	4.32
HYPERSOMNIA	15	1.89	1.13	3.16
POOR QUALITY SLEEP	7	2.5	1.18	5.32

## Sheet: oxcarbazepine
PT	a	ROR	RORL	RORU
INSOMNIA	42	0.85	0.62	1.15
SOPOR	5	0.74	0.31	1.79
SLEEP DEFICIT	1	1.19	0.16	8.7
SOMNAMBULISM	3	2.55	0.8	8.16
SLEEP PARALYSIS	4	11.04	3.69	33.04
ABNORMAL DREAMS	1	0.34	0.05	2.47
CATAPLEXY	1	5.52	0.69	44.14
INITIAL INSOMNIA	2	0.94	0.23	3.81
SLEEP DISORDER	15	0.92	0.55	1.53
NIGHTMARE	6	1.04	0.46	2.34
MIDDLE INSOMNIA	4	0.95	0.35	2.56
HYPERSOMNIA	11	0.92	0.51	1.68
CIRCADIAN RHYTHM SLEEP DISORDER	1	2.76	0.37	20.81

## Sheet: phenobarbital
PT	a	ROR	RORL	RORU
HYPERSOMNIA	1	1.16	0.16	8.24
SLEEP DISORDER	4	3.4	1.27	9.1

## Sheet: phenytoin
PT	a	ROR	RORL	RORU
INSOMNIA	67	0.74	0.58	0.94
SOPOR	1	0.08	0.01	0.56
NARCOLEPSY	1	1.4	0.19	10.51
ABNORMAL DREAMS	4	0.76	0.28	2.06
INITIAL INSOMNIA	1	0.25	0.03	1.79
SLEEP DISORDER	17	0.56	0.35	0.91
NIGHTMARE	7	0.66	0.31	1.39
MIDDLE INSOMNIA	3	0.38	0.12	1.19
HYPERSOMNIA	17	0.78	0.48	1.26
POOR QUALITY SLEEP	13	1.74	0.99	3.05
TERMINAL INSOMNIA	1	1.03	0.14	7.66
ABNORMAL SLEEP-RELATED EVENT	1	1.98	0.26	15.24
SLEEP-RELATED EATING DISORDER	1	3.96	0.48	32.92
PERIODIC LIMB MOVEMENT DISORDER	1	1.59	0.21	12

## Sheet: perampanel
PT	a	ROR	RORL	RORU
INSOMNIA	18	1.18	0.74	1.88
SOPOR	1	0.44	0.06	3.11
PARASOMNIA	1	21.42	2.58	178.01
SLEEP DISORDER	4	0.79	0.29	2.11
NIGHTMARE	5	2.98	1.23	7.23
SLEEP TALKING	1	8.03	1.07	60.6
MIDDLE INSOMNIA	1	0.71	0.1	5.07
HYPERSOMNIA	4	1.03	0.39	2.76
ABNORMAL DREAMS	1	1.18	0.16	8.45
POOR QUALITY SLEEP	2	1.43	0.35	5.76
CIRCADIAN RHYTHM SLEEP DISORDER	1	9.89	1.29	75.61

## Sheet: Valproic acid
PT	a	ROR	RORL	RORU
INSOMNIA	81	0.58	0.47	0.73
SOPOR	19	1.04	0.65	1.65
NARCOLEPSY	2	1.94	0.45	8.45
DYSSOMNIA	1	7.77	0.7	85.66
SOMNAMBULISM	5	1.55	0.62	3.9
ABNORMAL DREAMS	5	0.63	0.26	1.53
INITIAL INSOMNIA	1	0.16	0.02	1.17
PARASOMNIA	1	2.59	0.31	21.51
SLEEP DISORDER	28	0.61	0.42	0.9
NIGHTMARE	6	0.37	0.16	0.82
SLEEP TERROR	1	0.39	0.05	2.82
SLEEP TALKING	1	0.91	0.12	6.87
MIDDLE INSOMNIA	6	0.51	0.22	1.14
HYPERSOMNIA	25	0.76	0.51	1.13
SUDDEN ONSET OF SLEEP	2	2.82	0.63	12.74
INCREASED NEED FOR SLEEP	1	3.88	0.43	34.75
POOR QUALITY SLEEP	5	0.42	0.17	1.01
TERMINAL INSOMNIA	1	0.68	0.09	5
CIRCADIAN RHYTHM SLEEP DISORDER	2	2.07	0.47	9.06

## Sheet: brivaracetam
PT	a	ROR	RORL	RORU
INSOMNIA	73	1.64	1.3	2.08
SLEEP DEFICIT	6	6.7	2.8	16.02
SOMNAMBULISM	2	1.83	0.44	7.58
ABNORMAL DREAMS	2	0.93	0.23	3.78
INITIAL INSOMNIA	1	0.48	0.07	3.47
SLEEP DISORDER	26	1.77	1.19	2.63
NIGHTMARE	8	1.57	0.77	3.19
SLEEP TERROR	1	1.08	0.15	7.91
MIDDLE INSOMNIA	2	0.45	0.11	1.82
HYPERSOMNIA	19	1.68	1.06	2.66
IRREGULAR SLEEP PHASE	1	5.1	0.63	41.47
POOR QUALITY SLEEP	10	2.46	1.3	4.68
CIRCADIAN RHYTHM SLEEP DISORDER	1	3.57	0.46	27.9
PERIODIC LIMB MOVEMENT DISORDER	1	8.93	1	79.88

## Sheet: Cannabidiol
PT	a	ROR	RORL	RORU
INSOMNIA	129	1.89	1.57	2.27
CATAPLEXY	1	4.23	0.47	37.89
INITIAL INSOMNIA	8	2.56	1.22	5.38
SLEEP DISORDER	34	1.39	0.98	1.98
SLEEP DEFICIT	1	0.46	0.06	3.34
NIGHTMARE	4	0.49	0.18	1.34
SLEEP TERROR	7	5.39	2.3	12.62
MIDDLE INSOMNIA	5	0.6	0.25	1.48
HYPERSOMNIA	48	2.65	1.96	3.6
ABNORMAL DREAMS	4	1.21	0.44	3.34
POOR QUALITY SLEEP	10	1.49	0.78	2.84

## Sheet: gabapentin
PT	a	ROR	RORL	RORU
INSOMNIA	30	1.25	0.87	1.79
SOPOR	3	0.91	0.29	2.84
NARCOLEPSY	1	5.37	0.71	40.37
INITIAL INSOMNIA	3	2.95	0.93	9.31
SLEEP DISORDER	14	1.77	1.04	3.01
SLEEP DEFICIT	2	5.07	1.22	21.08
SOMNAMBULISM	1	1.69	0.23	12.23
NIGHTMARE	4	1.42	0.53	3.82
SLEEP TALKING	1	5.37	0.71	40.37
MIDDLE INSOMNIA	1	0.48	0.07	3.45
HYPERSOMNIA	1	0.17	0.02	1.21
POOR QUALITY SLEEP	2	0.97	0.24	3.89

[truncated: 9 more sheets: carbamazepine, lacosamide, lamotrigine, pregabalin, stiripentol, topiramate, cenobamate, levetiracetam, zonisamide]
