# Supplementary material for: Real-world disproportionality analysis of sleep disturbances associated with antiseizure medications in epilepsy: a pharmacovigilance study
Source: Front Pharmacol. 2025 Dec 12;16:1740747. doi: 10.3389/fphar.2025.1740747 (PMC12741064; doi:10.3389/fphar.2025.1740747)
Supplement: Supplementary file 3 [file Table4.xlsx]

## Sheet: Sheet1
Drug	Percentage of cases with complete onset time
Eslicarbazepine	0.0962
Vigabatrin	0.2018
Oxcarbazepine	0.1522
Phenytoin	0.1429
Perampanel	0.3243
Valproic Acid	0.1622
Brivaracetam	0.1517
Cannabidiol	0.1907
Gabapentin	0.0678
Carbamazepine	0.1502
Lacosamide	0.1008
Lamotrigine	0.2451
Pregabalin	0.1013
Topiramate	0.125
Cenobamate	0.1733
Levetiracetam	0.1189
Zonisamide	0.2571
