# Supplementary material for: Real-world disproportionality analysis of sleep disturbances associated with antiseizure medications in epilepsy: a pharmacovigilance study
Source: Front Pharmacol. 2025 Dec 12;16:1740747. doi: 10.3389/fphar.2025.1740747 (PMC12741064; doi:10.3389/fphar.2025.1740747)
Supplement: Supplementary file 4 [file Table1.xlsx]

## Sheet: Sheet2
HLGT	HLT	PT
Parasomnias	Sleep Disorders And Disturbances	Abnormal Dreams
		Abnormal Sleep-Related Event
		Confusional Arousal
		Exploding Head Syndrome
		Loss Of Dreaming
		Nightmare
		Parasomnia
		Rapid Eye Movement Sleep Behaviour Disorder
		Rapid Eye Movements Sleep Abnormal
		Sleep Inertia
		Sleep Sex
		Sleep Talking
		Sleep Terror
		Somnambulism
		Sleep-Related Eating Disorder
Sleep Disorders Nec	Sleep Disorders And Disturbances	Hypersomnia-Bulimia Syndrome
		Sleep Disorder
		Sleep Disorder Due To A General Medical Condition
		Sleep Disorder Due To General Medical Condition, Hypersomnia Type
		Sleep Disorder Due To General Medical Condition, Insomnia Type
		Sleep Disorder Due To General Medical Condition, Mixed Type
		Sleep Disorder Due To General Medical Condition, Parasomnia Type
		Sopor
Disturbances In Sleep Phase Rhythm	Sleep Disturbances (Incl Subtypes)	Advanced Sleep Phase
		Circadian Rhythm Sleep Disorder
		Delayed Sleep Phase
		Irregular Sleep Phase
		Irregular Sleep Wake Rhythm Disorder
		Non-24-Hour Sleep-Wake Disorder
		Shift Work Disorder
Disturbances In Initiating And Maintaining Sleep	Sleep Disorders And Disturbances	Behavioural Insomnia Of Childhood
		Terminal Insomnia
		Hyposomnia
		Initial Insomnia
		Insomnia
		Middle Insomnia
Sleep Disturbances Nec	Sleep Disturbances (Incl Subtypes)	Behavioural Induced Insufficient Sleep Syndrome
		Increased Need For Sleep
		Microsleep
		Periodic Limb Movement Disorder
		Sleep Deficit
		Sudden Onset Of Sleep
Dyssomnias	Sleep Disorders And Disturbances	Dyssomnia
		Paradoxical Insomnia
		Poor Quality Sleep
		Psychophysiologic Insomnia
Narcolepsy And Hypersomnia	Sleep Disturbances (Incl Subtypes)	Cataplexy
		Hypersomnia
		Narcolepsy
		Sleep Attacks
Abnormal Sleep-Related Events	Sleep Disturbances (Incl Subtypes)	Catathrenia
		Sleep Paralysis
Narcolepsy And Associated Conditions	Sleep Disorders And Disturbances	Hypnagogic Hallucination
		Hypnopompic Hallucination
Sleep Apnoeas	Sleep Disturbances (Incl Subtypes)	Central-Alveolar Hypoventilation
